# Supplementary material for: Phenotypic and molecular spectrum of pyridoxamine‐5′‐phosphate oxidase deficiency: A scoping review of 87 cases of pyridoxamine‐5′‐phosphate oxidase deficiency
Source: Clin Genet. 2020 Sep 16;99(1):99–110. doi: 10.1111/cge.13843 (PMC7820968; doi:10.1111/cge.13843)
Supplement: Supplementary file 3 — Table S2 Patient information included patient age, gender, seizure onset, family history, parents' consanguinity, pregnancy pre‐maturity (gestational age), Apgar score, condition at birth, status of failure to thrive, neurological changes, electroencephalogram (EEG) changes, MRI tests, the results for molecular and biochemical analysis and responsiveness to antiepileptic therapy, pyridoxine therapy, and PLP trial. [file CGE-99-99-s003.xlsx]

## Sheet: Export Summary
	This document was exported from Numbers. Each table was converted to an Excel worksheet. All other objects on each Numbers sheet were placed on separate worksheets. Please be aware that formula calculations may differ in Excel.
	Numbers Sheet Name	Numbers Table Name	Excel Worksheet Name
	New addded cases
		Table 1	New addded cases
	complied table
		Table 1	complied table
	Seizue onset time
		Table 1	Seizue onset time
	Chart for seizurs onset
		Seizure onset data within the 88 reported cases with PNPO deficiency	Chart for seizurs onset - Seiz
	The impact of prematurity on clinical outcomes
		The impact of prematurity on clinical outcomes	The impact of prematurity on cl
	PN/PLP
		Table 1	PN_PLP

## Sheet: New addded cases
Table 1
	Consanguinity	Positive family hx	GA by weeks	Abn fetal movement	Fetal distress	Seizure onset	Others	BS	MRI/CT	Mutation	PN trial	PLP trial	Death age	Neuro- Developmental	Normal developement	Seizure onset	EEG
Bagci et al. 2008	+	+	210		FD Normal Apgar scores	1st DOL (Within minutes)	Lactic acidosis	BS		R95C	+ But not responsive	NT	31st DOL			seizures Within minutes
	+	+	252		FD Normal Apgar scores	1st DOL (Within minutes)	Lactic acidosis	BS			NT	NT	5 months			Seizures 15 min after birth
			245		FD Normal Apgar scores	3 DOL		BS	N	R95C	NT	+++		Delayed psychomotor development		Seizures 48 h after birth
Veerapandiyan et al. 2011	NM	+	FT			1st DOL (@10 hours after birth)		BS		c.673 C > T; p.Arg225Cys	+ But not responsive	+ With complete seizure control Tried at day 19th		Normal, improved axial tone		Seizures at 10 hours
	NM	+	FT			2 years			MRI: Nonspecific T2 signal abnormalities	PNPO gene mutation was negative		+ Complete control Tried at 3 years		Developmental delay		Seizures starting at 2 years of age	ECG multifocal spike/slow wave discharges
Guerin et al. 2014	-	-	245	Fetal hiccups @32 wks	Apgar scores were 9 and 9	1st DOL (@ First hour after birth)		BS	MRI: Normal	c.448_451del;(p.Pro150Argfs*27)	+ @21 hrs	+ @21 hrs Improved seizures but profoundly hypotonic and encephalopathic		N	N	Seizures @ 1st hour
Levtova et al. 2015	-		33 3/7 weeks			1st DOL (hours after birth)				R225H	+ But not responsive	NT	14 months			Seizures at first hours of life
Riikonen et al. 2015			NM			6 months					+			N	N
			NM			6 months					+			N	N
			NM			5 months					+			Mild mental deficiency
			NM			6 months					+			N	N
			NM			5 months					+			N	N
			NM			5 months					+			N	N
Mathis et al. 2016						NM				p.(Arg225His) c.674G > A	+
						NM				p.(Arg225His) c.674G > A	+
						NM				A splice site c.263 + 2 T>C		+
						NM				p.(Arg225His) c.674G > A	+
						NM				A splice site c.416A > C	+	+
						NM				p.(Arg225His) c.674G > A	+
Fung et al. 2017						Neonatal period < 1 month				Compound Heter. frameshift variant (p.Pro150Argfs*27) and a missense variant (p.Arg161Gly)	+ Transient complete response @ 2 months	+ ++ Initial lack of clinical improvement @ 3months followed by complete improvement		Severe developmental delay			Cortical visual impairment and autistic features.
Oslan et al. 2017			231			1st DOL	Pigmentary retinopathy, diffuse hypotonia, and hyperkinetic movements	BS	MRI: Diffuse low volume, thin brainstem, delayed myelination , thrombus R transverse sinus	c.686G>A (p.Arg229Gln)				Severe global developmental delay or intellectual disability			EEG: Multifocal sharp waves with generalized slowing
Jaeger et al. 2016	+		37 4/7 weeks			2 DOL		BS		c.481C > T; p.(Arg161Cys	+	NT		N	N
Lloreda-García et al. 2017	+	+	224		Respiratory distress Apgar 6-7	1st DOL (@ birth)	Severe fetal anemia			c.157C> G (p.Leu53Val) c.422G> A (p.Arg141His)	+ But not responsive @ 24 hrs	+++ @ 36 hrs		N		Seizures from birth	EEG: flare-suppression Cerebral ultrasound: Cerebral edema
Lugli et al. 2019			NM			NA				c(674G>A) p(R225 H)	+
Alghamdi et al. 2019	+	+	252	+	FD The Apgar score was 5, 7, and 7 at 1, 5, and 10minutes	1st DOL	Flaccidity, thick meconium	BS		Arg225Cys	+ Initial response At a week of life	++ Dramatic response		Severe microcephaly and global developmental de- lay.		PLP Tried in 4th month
García-ezquiaga et al. 2019	_	_	FT			1st DOL (Hours after birth)				c.674G> A (p.Arg225His)	+ @ 11 months Partial responsiveness	+++ @ 15 yrs Good response		Psychomotor retardation, with autonomous gait at 2.5 years and a slight intellectual disability.		Seizures at 6 hrs
Mohanlal et al. 2020	-		252			3 DOL			MRI: Periventricular leukomalacia and ventriculomegaly	3:c.352G > A p.Gly118	+ partial responsiveness	+ But with resultant refractory status epilepticus		Developmental delay		Seizures at third day of life	EEG: Hypsarrhythmia later evolving into multifocal spike-and-slow wave discharges

## Sheet: complied table
Table 1
	Consanguinity	Positive family hx	GA by weeks	Abn fetal movement	Fetal distress	Seizure onset	Others	BS	MRI/CT	Mutation	PN trial	PLP trial	Death age	Neuro-developmental	Normal	Notes
Brautigm et al. 2002 Mills et al. 2005	+	+	32		NA	NA				R229W	NT	NT	21st DOL
	+	+	2 of the Triplets 24 IVF			1st DOL				R229W	NT	NT	1st DOL
	+	+	One of the triplets F			2 weeks	intestinal obstruction anemia requiring Tx ,FTT			R229W	NT	NT	6 months
	+	+	T1 29 M IVF		Poor condition Acidosis/ hypoglycemia	1st DOL		BS	NA	R229W	+ But not responsive	NT	17 DOL
	+	+	T2 29 M			1st DOL		BS	NA	R229W	+ But not responsive	NT	19DOL
Clayton et al. 2003 Mills et al. 2005	+	+ Miscarriage Infertility	35 M IVF		FD and acidosis	1st DOL	Anemia required Tx	BS	CT: cerebral edema in the left parieto-occipital region	E50K	+ But not responsive	+++ @ 3 weeks, extremely hypotonic and apneic		+++, Microcephaly, spasticity on the 2nd year of life.
	+	+	33 F		FD	1st DOL	anemia and with abdominal dis- tension and vomiting		CT: bilateral ischemic changes in the basal ganglia	E50K	NT	NT	died at 6 weeks
Kuo et al. 2002	NA	NA	35 F	+		1st DOL		Diffuse cortical dysfunction, paroxysmal multifocal sharps waves over parietal areas	Brain atrophy and delay myelination	NA	+ But not responsive	+++@ 1st DOL			++ regain after PLP
Mills et al. 2005	+	+	32 F		FD	1st DOL	Poor wt gain	Severe myoclonic encephalopathy.		X262Q	+ But not responsive	NT	23 DOL
	+	+	29 F		FD	1st DOL		BS		X262Q	+ But not responsive	NT	15DOL
Hoffman et al. 2007	_	+	34 F			NA		Ohtahara		R95C	NT	NT	7months
	_	+	37 F			1st DOL		BS		R95C	+ But not responsive	+++ around 2 months		++ psychomotor delay @ 2 years 5 months	N at 9m
	+	+	36 M		NN	NA				R95C	NT	NT	Died
	+	+	30 F		NN	NA				R95C	NT	NT	Died
	+	+	35 M		FD	2nd DOL		BS	Diffuse brain atrophy	R95C	+ But not responsive	+++at 3 years of life		+++ psychomotor delay
Hoffman et al. 2007 Schmitt et al. 2010 Hatch et al. 2016	_	_	39 M	+		1st DOL		N	N	D33V / c.246delT	+ But not responsive	+++, at 28 DOL Q4hrs Hepatotoxicity extremely hypotonic and apneic			N at 11y
Khayat et al. 2008	+	+	36 F			1st DOL			Abn WM, decrease myelination, simplified gyriationand sulci, Abn diffused high signal in BG	R95H	+ Mild improvement	NT	47DOL
Ruiz et al. 2008	_	_	33 M oligohydramnios	+	N	1st DOL	Pancytopenia, hepatomegaly,	BS	Brain atrophy	A174X	_	+++ at23DOL Improved after 48hrs	48DOL
Bagci et al. 2008	+	+	30 wks F		FD Normal Apgar scores	1st DOL (Within minutes)	Lactic acidosis	BS		R95C	+ But not responsive	NT	31st DOL
	+	+	36 wks M		FD Normal Apgar scores	1st DOL (Within minutes)	Lactic acidosis	BS			NT	NT	5 months
			35 wks M		FD Normal Apgar scores	2 DOL		BS	N	R95C	Not responsive	+++		Severe Delayed psychomotor development
Schmitt et al. 2010	NA	NA	NM	NM	Apgar score (6, 7, and 8) at 1, 5, and 10 minutes	7th DOL					+ at 28 days and confirmed by withdrawal trial on 14 months	NT		Normal development but neurological examination revealed marked muscle hypotonia and hyperlordosis.
Veerapandiyan et al. 2011	NM	+	FT			1st DOL (@10 hours after birth)		BS		c.673 C > T; p.Arg225Cys	+ But not responsive	+ With complete seizure control Tried at day 19th			Normal, improved axial tone
	NM	+	FT			2 years			MRI: Nonspecific T2 signal abnormalities	PNPO gene mutation was negative		+ Complete control Tried at 3 years		Developmental delay		ECG multifocal spike/slow wave discharges
Pearl et al. 2013	NA	NA	37 M		N	1st DOL	Failure to thrive	Sharps discharges + episodic background suppression	N	G118R	+ initial response	+++@ 3.5 months		+,mild hypotonia +developmental delay at 28 months A89
Goyal et al. 2013	_	+	FT	IVH-II		3 weeks		Paroxysmal event	N	D33V	+ But not responsive	+ @ 3 weeks			N at 11months
Ware et al. 2013	_	_	38 M			1st DOL	ASD at 4 years	Multifocal sharps activity	N	R225H	+ at 7DOL	+ Initially didn’t respond but later on tolerated Both at 7 years		Autism spectrum
	+	_	35 M		FD	1st DOL		BS	Perinatal middle cerebral artery ischemic stroke	R229Q	+ But not responsive	+ @ 1st DOL		++at 21 months , hemiparesis
Plecko et al. 2014	_	_	33 6/7 GW		FD Apgar 4/6/8, respiratory distress, ventilation. Recurrent bilateral myoclonic and tonic jerks	1st DOL (25 min)		BSP		NA	+ But not responsive	NT	Died at age 7 days due to SE .
	+	_	35 6/7 GW,		FD Apgar 9/8/8, II° CS (pathologic CTG, green amniotic fluid), respiratory distress, ventilation for 3 d, antibiotics for 3 d	1st DOL (24 hours)		BS		[c.674G.A] + [c.674G.A]; (p.Arg225His + p.Arg225His)	+ gradual improvement	But condition worsened SE upon switch to identical dose of PLP after 12-h interval		Global developmental delay, seizure-free @ 9 9/12 years,
	_	_	NA		NA	NA				NA	+ But not responsive		Died at age 6 months due to refractory seizures.
	+	_	39 2/7 GW,		Apgar 9/10/10, spontaneous delivery, green amniotic fluid	1st DOL (3 hours)		NA		[c.674G.A] + [c.674G.A]; (p.Arg225His + p.Arg225His)	+ gradual improvement	But condition worsened SE upon switch to PLP 12 hours after last pyridoxine,		Global developmental delay, Recurrent single breakthrough seizures during infancy, SON 85 at age 6y @ 8 2/12 years,
	_	_	39 GW		I° CS, Apgar 8/9/?	6th DOL		Discontinuous pattern		[c.421C.T]+[c279_290del]; (p.Arg141Cys +p.Ser93Ser, Ala94_leu97del)	+ Prompt response	NT			Current age 26 years, recurrent SE during infancy and childhood, recurrent febrile seizures until late adolescence, normal IQ, seizure-free for last 4 years
	_	_	35 4/7 GW		FD Apgar 7/9/9, green amniotic fluid, transient respiratory distress, abdominal distension	2nd DOL		BSP		[c.674G.A] + [c.674G.A]; (p.Arg225His + p.Arg225His)	+	NT			Normal development @ 3 10/12 years,
	_	_	36 5/7 GW		FD Apgar 3/6/7, neonatal asphyxia and meconium aspiration syndrome, hypothermia treatment (3 d) under ventilation	NA		Flat tracing, then BSP		[c.674G.A] + [c.674G.A]; (p.Arg225His + p.Arg225His)	+ Prompt response	NT		+++ global developmental delay, spastic tetraparesis, progressive microcephaly recurrent single seizure events @ 4 8/12 years
	_	_	37 6/7 GW,		FD Apgar 9/9/10, secondary respiratory distress and ventilation (CPAP)	1st DOL (11 hours)		Discontinuous pattern		[c.674G.A] + [c.674G.A]; (p.Arg225His + p.Arg225His)	+ Prompt response	NT		Unbalanced gait	Normal development, seizure-free @ 1 8/12 years
	+	_	38 1/7 GW		FD Apgar 9/10/9, postnatal respiratory distress and asphyxia, hypothermia (4 d) and antibiotic (6 d) treatment	6th DOL (eventually 1st DOL)		Discontinuous pattern		[c.674G.A] + [c.674G.A]; (p.Arg225His + p.Arg225His)	+ Seizure-free within 3 days	NT		Unsteady gait	Normal development,, seizure-free @ 1 5/12 years,
	_	_	34 GW		Abdominal distension	2nd DOL		NA		[c.674G.A] + [c.674G.A]; (p.Arg225His + p.Arg225His)		NT		Spastic tetraparesis, secondary microcephaly, cognitive deficit, seizure-free, relapses upon febrile infections @ 8 years
	+	_	38 2/7 GW		Apgar 9/10/10	1st DOL (3 hours)		Discontinuous pattern		[c.674G.A] + [c.674G.A]; (p.Arg225His + p.Arg225His)	+ Prompt response to recurrent IV administration	NT			development normal, seizure- free over last 7 months @ 6 10/12 years
Porri et al. 2014	+	_	35 M	+	Good adaptation FD	1st DOL	fetal scan revealed abnormal dilated intestinal loops	BS		IVS2 þ 2T > C	+ But not responsive	+ at 3rd day of life extremely hypotonic and apneic		+AT 21months Delayed gross motor milestones		Patient’s fine motor skills and language development were age-appropriate
Guerin et al. 2014	-	-	35 wks F	Fetal hiccups @32 wks	Apgar scores were 9 and 9	1st DOL (@ 1st hour)		BS	MRI: Normal	c.448_451del;(p.Pro150Argfs*27)	+ @21 hrs	++B93 @21 hrs Improved seizures but profoundly hypotonic and encephalopathic		normal development at the age of 12 months	N
Mills et al. 2014	NM	NM	FT			1st DOL				p.P213S + p.P213S	-	++			Normal @ 2y 7ms
	NM	+	Preterm			NA				p.P213S + p.P213S	-	++			Normal @ 4ms
	NM	NM	Preterm			1st DOL				p.Q214fs + ? **	-	++			Normal @4y
	NM	NM	NM			5 MONTHS				p.R116Q (M) + p.R116Q (P)	-	++			Normal/advanced @4y
	NM	NM	FT			1st DOL				p.R116Q + p.R116Q	+	NM		+ learning disability @ 7y
	NM	NM	NM			1st DOL				p.R225H + p.R225H	+	NM		Spastic quadriplegia with good social contact
			FT			1st DOL				p.R116Q;p.R225H + p.R116Q;p.R225H c	+	NM		+ delay
			Preterm			1st DOL				p.R116Q;p.R225H + p.R116Q;p.R225H c	+	NM		DQ 65
Veeravigon et al. 2015	_	_	32 F IUGR, OLIGO		FD	1st DOL		BS	cerebral edema with diffused, non-specific, poor gray-white matter differentiation	c.546+1G>A and c.620delG	+ But not responsive@23 DOL	+++ @ 23 DOL			N
Levtova et al. 2015	-		33 3/7 weeks	in utero sizure , virating fetal movement		1st DOL first hours of life	microcephaly		brain atrophy , delayed meylination	R225H	+ no responsive	NT	14 months	severe psycomotor delay
Riikonen et al. 2015			NM			6 months					+				N
			NM			6 months					+				N
			NM			5 months					+			Mild mental deficiency
			NM			6 months					+				N
			NM			5 months					+				N
			NM			5 months					+				N
Jaeger et al. 2016	+		37 4/7 weeks			2nd DOL		BS		c.481C > T; p.(Arg161Cys	+	NT			N
Hatch 2016		+	37 M		N	1st DOL		BS	N	P213S	+ But not responsive	+++ at 40hs Improvement after 3 days			N at 4,5y
		+	34 F PN and PLP during pregnancy		N	10 months		N	NP	P213S	NM	Prophylactic since birth			N at2.5y
		+	38 F PN during pregnancy			4 weeks		Rhythmic slowing in posterior regions, with frequent focal seizure	N	D33V	+ But not responsive	+++at 8 weeks			N At 7 years
Mathis et al. 2016			NM			NA				p.(Arg225His) c.674G > A	+
			NM			NA				p.(Arg225His) c.674G > A	+
			NM			NA				A splice site c.263 + 2 T>C		+
			NM			NA				p.(Arg225His) c.674G > A	+
			NM			NA				A splice site c.416A > C	+	+
			NM			NA				p.(Arg225His) c.674G > A	+
Fung et al. 2017			NM			Neonatal period < 1 month				Compound Heter. frameshift variant (p.Pro150Argfs*27) and a missense variant (p.Arg161Gly)	+ Transient complete response @ 2 months	+ ++ Initial lack of clinical improvement @ 3months followed by complete improvement		Severe developmental delay		Cortical visual impairment and autistic features.
Oslan et al. 2017			33 F			1st DOL	Pigmentary retinopathy, diffuse hypotonia, and hyperkinetic movements	BS	MRI: Diffuse low volume, thin brainstem, delayed myelination , thrombus R transverse sinus	c.686G>A (p.Arg229Gln)				Severe global developmental delay or intellectual disability		EEG: Multifocal sharp waves with generalized slowing
Di salvo et al. 2017			M			20 months		Bilateral spikes ,slow waves in frontotemporal regions	N	Arg116Gln	+at 20 months	NT			N at 3y7m
			M			3years	ADHD	Slowing background generalized spikes, and wave discharges	N		+ at 12 years	NT		++at12y
			M			8 months		Slowing background generalized spikes, and wave discharges	N		+ 6 years	NT		+at6years
Guerriero et al. 2017 3M / 3F	+	+	33 F		FD Apgar scores were 5 and 8 (1 and 5 minutes	1st DOL (3 hours)	Failure to thrive, constipation and Normocytic anemia. Retinopathy	Discontinuous with high voltage asynchronous bursts of theta and delta activity	N	Homozygous c.352G>A R229Q	+ But not responsive	++ @ 8 weeks Not fully controlled, responds gradually to PLP		DD
			35 F		FD	Neonatal period	Failure to thrive Normocytic anemia + Constipation + disc pallor			Homozygous c.674G>T R225L	NM	NM		DD
		+	35 F		FD	Neonatal period	Normocytic anemia + Constipation			Homozygous c.674G>T R225L	NM	NM		DD
			32 M		FD	Neonatal period	Failure to thrive Normocytic anemia + Constipation			Homozygous c.674G>T R225L	NM	NM		DD
			35 M		FD	Neonatal period	Constipation			Homozygous c.674G>T R225L	NM	NM		DD
Xue et al. 2017	_	_	35 M		FD Labored and irregular breathing, and cold extremities after birth Apgar scores were 5–9-9 (at 1, 5 and 10 min) respectively	1st DOL		Multifocal discharges +hypsarrythemia	Periventricular WM attenuation bilateral ventricular widening	c.445_448del;c.481C > T	@1 month Partial control to seizures	+ But symptoms initially worsened Partial response		+++at6y9m SZ partially controlled
	_	_	35 M		FD Labored and irregular breathing, and cold extremities. Apgar scores were 7–9-9 (at 1, 5 and 10 min) respectively	1st DOL		Multifocal discharges	Periventricular WM attenuation; bilateral ventricular widening.	c.445_448del;c.481C > T	@1 month Partial control to seizures	+ But symptoms initially worsened Partial response		+++DD
	_	_	FT M			5 months	Febrile convulsion	Slow background multifocal multiform discharges	N	c.445_448del;c.413G > A	+AT3Y10M	NT		+AT3Y10M(Borderline to mild delay)
	_	_	FT M			40 DOL	Feeding intolerance	N	N	c.148G > A;c.347G > A	+AT7.5Y	NT		+++at8 year can’t speak or self-care Motor is better
Lloreda-García et al. 2017	+	+	30 wks F		Respiratory distress Apgar 6-7	1st DOL (From birth)	Severe fetal anemia			c.157C> G (p.Leu53Val) c.422G> A (p.Arg141His)	+ But not responsive @ 24 hrs	+++ @ 36 hrs			N	EEG: flare-suppression Cerebral ultrasound: Cerebral edema
Lugli et al. 2019			FT M			NA			MRI mild hyperintense periventricular white matter, then N MRI	c(674G>A) p(R225 H)	+				N at 18 months
Alghamdi et al. 2019	+	+	36 wks M	+	FD The Apgar score was 5, 7, and 7 at 1, 5, and 10 minutes	1st DOL	Flaccidity, thick meconium, anemia	BS		Arg225Cys	+ Initial response At a week of life	++ Dramatic response		Severe microcephaly and global developmental de- lay.
	+	+	35 F	+	FD and acidosis	1st DOL		BS					1 month
García-ezquiaga et al. 2019	_	_	FT			1st DOL (@ 6 hours)				c.674G> A (p.Arg225His)	+ @ 11 months Partial responsiveness	+++ @ 15 yrs Good response		Psychomotor retardation, with autonomous gait at 2.5 years and a slight intellectual disability.
Mohanlal et al. 2020	-		36 F		Severe oligohyramnous	3 DOL	lactcic acidosis		MRI: Periventricular leukomalacia and ventriculomegaly	3:c.352G > A p.Gly118	+ partial responsiveness	+ But with resultant refractory status epilepticus		Developmental delay spastic diplegia		EEG: Hypsarrhythmia later evolving into multifocal spike-and-slow wave discharges
