# Supplementary material for: Phenotypic and molecular spectrum of pyridoxamine‐5′‐phosphate oxidase deficiency: A scoping review of 87 cases of pyridoxamine‐5′‐phosphate oxidase deficiency
Source: Clin Genet. 2020 Sep 16;99(1):99–110. doi: 10.1111/cge.13843 (PMC7820968; doi:10.1111/cge.13843)
Supplement: Supplementary file 5 — Table S4 comprehensive biochemical profile for each reported case. [file CGE-99-99-s005.xlsx]

## Sheet: Sheet1
Literature		Bräutigam et al. 2002			Mills et al. 2005			Ruiz et al. 2008			Khayat et al. 2008			Ware et al. 2013			Porri et al. 2014			Plecko et al. 2014			Hatch et al.2016			Xue et al. 2017			Clayton et al. 2003			Guerriero et al. 2017			Pearl et al. 2013			Bagci et al. 2009			Guerin et al. 2015			Mohanlal et al. 2020			Jaeger et al. 2016 (Patient on pyridoxine)
Cases studies		Two			Five			One			One			Two			One			Eleven			Four			Four			One			Six			One			One			One			One			One
Biofluids	Parameters	Reference Range	Values		Reference Range	Values		Reference Range	Values		Reference Range	Values		Reference Range	Values		Reference Range	Values		Reference Range	Values		Reference Range	Values		Reference Range	Values		Reference Range	Values		Reference Range	Values		Reference Range	Values		Reference Range	Values		Reference Range	Values		Reference Range	Values		Reference Range	Values
Urine	VLA	Neonates (< 2 mmol/mol creatinine) Adults (< 5 mmol/mol creatinine)	80		<2 mmol/mol creatinine	80		Undetectable	11		Trace	Detectable as a peak		n/a	High		<0.5 mmol/mol creatinine	20								normal mean = 0.9 mmol/mol creatinine	44.8											n/a	High
			18			18																					32.94
						NP																					normal
						NP																					107.64
						NP
	PHPL							10–50 mmol/mol creatinine	320
	Lactate
	VMA																						<10 mmol/mol	11.1
																								NP
																								4.2
																								Undetected
	HVA																<23 mmol/mol creatinine	44
	AASA																																														mmol/mol creatinine	0.5
	PA
Plasma	Glycine	70 -350 µmol/l	742		100–330 µM	742		189–291µM	1116		130–400 lM)	586					110–250 µM	416		232-740 µmol/L	NP
			632			632															Normal
						367															NP
						573															Normal
						228															NP
																					Normal
																					1,102 at birth
																					Normal
																					Normal
																					Normal
																					Normal
	Threonine	20 - 340 µmol/l	542		70–220 µM	542		73–170 µM	97		60–120 µM	135					65–150 μM	234		22.2–52.6 µmol/L	NP					22–200 µmol/L	NP
			217			484															82 on day3						NP
						311															NP						NP
						53															Normal						19.8
						120															NP
																					Normal
																					Normal
																					Normal
																					Normal
																					Normal
																					Normal
	Taurine							30–150 µM	218
	Histidine							51–91 µM	64
	Arginine				40–120 µM	71		49–77 µM	22		45–140 µM	10					20–120 μM	20		6–130 µmol/L	NP					5–40 µmol/L	3.76
						73															Normal						2.39
						11															NP						NP
						25															142 at 9wk						NP
						24															NP
																					Normal
																					Normal
																					Normal
																					Normal
																					Normal
																					Normal
	Ornithine				25–120 µM	137		40–109 µM	150		20–100 µM	62					40–210 μM	32
						140
						17
						NP
						100
	PLP
	PL
	PN
	PM
	PA
	PM/PA
	Tyrosine							52–106 µM	156
	AADC	Neonates (47-119 pmol/ml/min) Prematures (30-96pmol/ml/min)	251
			177
	Lactate																			<2 mmol/L	NP																				<2.2 mmol/L	4.2		n/a	2.1		0.0–2.3 mmol/l	0.9
																					NP
																					NP
																					2.2
																					NP
																					NP
																					12.4
																					11
																					14.9
																					NP
																					NP
	Aspartic acid
	Methionine																									10–50 µmol/L	6.63
																											9.15
																											NP
																											NP
	Leucine																									50–290 µmol/L	NP
																											NP
																											342
																											NP
	Valine																									60–290 µmol/L	NP
																											NP
																											306.5
																											NP
	Serotonin/ 5-HT																																					497–2110 nmol/l	122
	ALP																															110–400 U/L	1011
																																	Normal
																																	Normal
																																	Normal
																																	2548
																																	Normal
CSF	3-OMD	<300 nmol/l	5604					24–148 nM	590								<300 nM	3121		<300 nmol/L	NP		<300 nmol/L	438											n/a	Normal					< 300 nmol/L	329					108–506 nmol/l	299
			4958																		3879 on day3			NP
																					NP			111
																					Normal			NP
																					NP
																					NP
																					NP
																					NP
																					NP
																					Normal
																					Normal
	5-OHTRP							1–26 nM	54								<10 nM	27
	5-HIAA	Neonates (383-1028 nmol/l) Prematures (508-1308 nmol/l)	133		gestation >33/40 (199–608 nM) gestation <33/40 (508–1308 nM)	133		428–1122 nM	519		383–1028 nM	1125		n/a	Low		150–800 nM	1461		150–800 nmol/L	NP		200–1,160 nmol/L	395					199–608 nM	122					n/a	Normal		302–952 nmol/l	1405								593–1653 nmol/l	729
			119			119									Low						891 on day3			NP
						122															NP			362
						117															Normal		150–800 nmol/L	838
						151															NP
																					NP
																					NP
																					NP
																					NP
																					NP
																					Normal
																					Normal
	HVA	Neonates (543-1142 nmol/l) Prematures (697-4978 nmol/l)	382		gestation >33/40 (324–1098 nM) gestation <33/40 (697–4978nM)	382		658–1434 nM	654		543–1142 nM	2573		n/a	Low					n/a	NP		330–1,300 nmol/L	343					324–1098 nM	151					n/a	Normal		484–1446 nmol/l	5640								445–2228 nmol/l	1091
			378			378									Low						Normal			NP
						151															NP			576
						292															Normal		310–1,100 nmol/L	1063
						490															NP
																					NP
																					NP
																					NP
																					NP
																					Normal
																					Normal
	HVA:HIAA	Neonates (0.8-1.9 nmol/l) Prematures (1.0-9.8 nmol/l)	2.9																				1.5–3.5	0.9
			3.2																					NP
																								1.6
																								1.2
	Neopterin							12–55 nM	22
	Biopterin/tetrahydrobiopterin							22–73 nM	67														40–110 nmol/L	57
																								NP
																								55
																								NP
	Glycine	6.5 - 11.5 µmol/l	23		4–14 µM	23		3–13 µM	29		3–8 µM	15											4.7–8.1 µmol/L	9					4–14 µM	24								5.9–8.5 µmol/l	24.3		5-20 µmol/L	25					3.0–8.3 μmol/l	8.2
			16			16																		NP
						24																		1.9
						29																	0.7–14.7 µmol/L	9
						66
	Threonine	30 - 80 µmol/l	242		10–45 µM	242		8–48 µM	36		15–130 µM	46		n/a	High								12.6–18.6 µmol/L	60					10–45 µM	88					n/a	Slight increase		40.6–65.6 µmol/l	170		28-92 µmol/L	98					15.0–130.0 μmol/l	52.6
			217			217									High									NP
						88																		49.6
						34																	22.5–52.6 µmol/L	51
						126
	Taurine				3–10 µM	15		3–20 µM	12		5–14 µM	13
						12
						12
						10
						21
	Histidine				3–18 µM	22					10–30 µM	16
						23
						20
						20
						29
	Arginine				15–40 µM	15		6–28 µM	7		12–32 µM	8		n/a	Low
						15									Low
						5
						0
						7
	Serine
	Ornithine				3–13 µM	22		2–18 µM	5		3–19 µM	4
						19
						3
						NP
						40
	Phenylalanine																						5.8–7.6 µmol/L	12
																								2.8
																								NP
																								NP
	PLP				49–89 nM	NP		23–99 µM	3.6								1 mo–1 y (10–136 nM)	1														30–80 nmol/L	<5		23–64 nmol/L	23					30-80 nmol/L	27					11–46 nmol/l	21
						NP																											16
						12																											25
						14																											15
																																	52
						18																											23
	MHPG	Neonates (84-277 nmol/l) Prematures (104-229 nmol/l)	55																																												85–306 nmol/l	104
			61
	L-DOPA	<25 nmol/l	572								<30 nM	1124					< 25 nM	165
			532
	5-MTHF	63 - 333 nmol/l	278
			59
	3-MT				<300 nM	5604					<325 nM	518																	<300 nM	885
						4958
						885
						2770
						2860
	VLA										<5 nM	40032
	Pipecolate																0.01–0.12 μM	0.17																													0.00–0.10 nmol/l	0.07
	Lactate																0.45–2.1 μM	1.6
	5-HTP	<15 nmol/l	275
			165
* on treatment with pyridoxine
n/a= not available
NP= Not present
[truncated: 12 more columns]
